# Supplementary material for: Photodynamic Inactivation of Foodborne Bacteria: Screening of 32 Potential Photosensitizers
Source: Foods. 2024 Jan 31;13(3):453. doi: 10.3390/foods13030453 (PMC10855769; doi:10.3390/foods13030453)
Supplement: Supplementary file 1 [file foods-13-00453-s001.zip]

Archive with 1 entries (1 files):
- foods-2821397-supplementary.pdf
